# Supplementary material for: A database of battery materials auto-generated using ChemDataExtractor
Source: Sci Data. 2020 Aug 6;7:260. doi: 10.1038/s41597-020-00602-2 (PMC7411033; doi:10.1038/s41597-020-00602-2)
Supplement: Supplementary file 1 — Supplementary Information [file 41597_2020_602_MOESM1_ESM.xlsx]

## Sheet: Sheet1
DOI	Number of properties in the database							Number of properties in the articles
	Capacity	Conductivity	Coulombic efficiency	Voltage	Energy	Total		Capacity	Conductivity	Coulombic efficiency	Voltage	Energy	Total
10.1016/j.jallcom.2015.10.177	1	0	0	0	0	1		9	0	0	11	0	20
10.1016/j.ceramint.2014.11.097	9	0	0	6	0	15		9	0	0	9	0	18
10.1016/j.jpowsour.2007.04.029	8	0	0	1	0	9		18	0	0	2	0	20
10.1016/j.electacta.2012.08.073	0	5	0	6	0	11		12	14	1	10	0	37
10.1016/j.jallcom.2012.04.118	9	0	0	10	0	19		16	0	0	10	0	26
10.1039/C8TA01411F	46	0	4	16	0	66		46	0	4	16	0	66
10.1016/j.ijhydene.2015.09.062	11	0	3	3	0	17		11	0	3	4	0	18
10.1039/C7QI00038C	0	0	0	5	1	6		3	0	0	23	1	27
10.1016/j.jelechem.2017.11.021	0	0	0	6	0	6		12	0	0	6	0	18
10.1016/j.electacta.2014.03.120	3	0	0	7	0	10		8	0	0	7	0	15
10.1016/j.electacta.2012.12.066	0	0	2	4	0	6		0	0	6	19	0	25
10.1016/j.cej.2018.03.062	18	0	0	3	0	21		18	0	0	8	0	26
10.1016/j.electacta.2012.02.015	47	0	6	3	0	56		47	0	6	16	0	69
10.1039/C5RA05989E	9	0	0	2	0	11		18	0	0	9	0	27
10.1016/j.elecom.2008.05.027	7	0	0	4	0	11		11	0	0	9	0	20
10.1016/j.jelechem.2019.01.012	8	0	0	4	0	12		11	0	0	15	0	26
10.1039/C7NJ00735C	24	0	2	2	0	28		34	0	3	9	0	46
10.1039/C5NR05602K	18	0	1	2	0	21		30	0	4	11	0	45
10.1016/j.electacta.2006.03.019	0	0	0	17	0	17		0	0	0	25	0	25
10.1039/C6TA03813A	16	0	0	19	0	35		31	0	0	27	0	58
10.1016/j.cclet.2017.03.035	17	0	0	0	0	17		35	0	0	3	0	38
10.1039/C4NR01806K	12	0	0	2	0	14		13	0	0	5	0	18
10.1016/j.carbon.2019.02.061	2	0	0	7	0	9		2	0	0	7	0	9
10.1039/C8TA08206E	3	0	1	7	0	11		19	0	4	8	0	31
10.1039/C6RA19425G	14	0	2	0	2	18		16	0	2	0	4	22
10.1016/j.mtener.2018.12.011	41	1	2	7	1	52		66	1	2	28	1	98
10.1016/S0167-2738(03)00298-4	0	4	0	0	0	4		0	8	0	0	0	8
10.1016/j.electacta.2013.11.122	0	2	0	0	0	2		0	4	0	0	0	4
10.1016/j.electacta.2018.02.079	0	0	0	1	0	1		0	2	0	1	0	3
10.1016/S0378-7753(03)00400-2	0	2	0	0	0	2		0	2	0	0	0	2
10.1016/j.jssc.2009.05.020	0	7	0	0	0	7		0	14	0	0	0	14
10.1016/j.electacta.2004.11.045	17	2	0	2	0	21		17	2	0	4	0	23
10.1039/C5EE01451D	4	0	0	4	0	8		4	3	0	7	0	14
10.1016/j.electacta.2018.08.058	1	1	1	1	0	4		4	1	1	1	0	7
10.1039/C6RA15111F	0	0	0	0	6	6		0	0	0	0	6	6
10.1039/C8NR03162B	6	0	2	15	6	29		6	0	3	20	7	36
10.1039/C8NR06966B	0	0	0	2	1	3		0	0	0	9	2	11
10.1016/j.jpowsour.2019.01.033	12	0	2	10	1	25		20	0	2	16	1	39
10.1039/C4TA04329D	0	0	0	2	7	9		0	0	0	2	7	9
10.1016/j.electacta.2016.07.023	6	0	0	1	12	19		5	0	0	1	14	20
10.1016/j.gee.2017.10.001	27	0	2	26	7	62		41	0	3	44	14	102
10.1016/j.jpowsour.2015.06.021	0	0	0	0	1	1		0	0	0	3	4	7
10.1016/j.synthmet.2017.11.004	0	0	0	11	3	14		0	0	0	12	4	16
10.1039/B919877F	35	0	6	5	0	46		93	0	14	12	0	119
10.1016/j.electacta.2012.04.121	8	0	4	3	0	15		18	0	6	9	0	33
10.1016/j.jallcom.2014.06.050	29	0	4	16	0	49		51	0	5	18	0	74
10.1016/j.jallcom.2018.01.359	20	0	0	7	0	27		27	0	0	18	0	45
10.1016/j.apsusc.2018.02.003	14	0	0	0	0	14		14	0	0	0	0	14
10.1039/C7RA09723A	0	0	0	3	1	4		0	0	0	7	2	9
10.1016/j.electacta.2018.03.116	0	0	0	0	0	0		0	0	0	4	6	10
10.1039/C6NJ04118C	0	0	0	2	1	3		0	0	0	4	2	6
Total	502	24	44	254	50	874		795	51	69	489	75	1479
Recall	0.6316	0.4706	0.6377	0.5194	0.6667	0.5909
